# Supplementary material for: Modulating properties of solid carbon nanospheres via ion implantation with hetero-ions
Source: Nanoscale Adv. 2025 Aug 28;7(20):6451–61. doi: 10.1039/d5na00616c (PMC12421429; doi:10.1039/d5na00616c)
Supplement: NA-007-D5NA00616C-s001 [file NA-007-D5NA00616C-s001.txt]

File Name : figure s1.tif

Caption : a vertically oriented chemical vapour deposition (cvd) reactor set up.

File Name : figure s2.tif

Caption : a conventional soxhlet extraction set up for purification of carbon spheres.

File Name : figure s3.tif

Caption : sem micrographs of (a) scs-b+, (b) scs-n+, and (c) scs-ne+ samples after 14 h implantation time.

File Name : figure s4.tif

Caption : tem images of (a) scs-b+, (b) scs-n+, and (c) scs-ne+ samples after 14 h implantation time.

File Name : figure s5.tif

Caption : high magnification tem images of (a) pristine scs, (b) scs-b+, (c) scs-n+, and (d) scs-ne+ samples after 7 h implantation time. 

File Name : figure s6.tif

Caption : high magnification tem images of (a) scs-b+, (b) scs-n+, and (c) scs-ne+ samples after 14 h implantation time.

File Name : figure s7.tif

Caption : peak fitted raman spectra of (a) scsp, (b) scs-b+, (c) scs-n+ and (d) scs-ne+ samples after 14 h implantation times.

File Name : figure s8.tif

Caption : fwhm of the (a) tpa-band, (b) d-band, and (c) a-peak after 7 h and 14 h implantation times. the points are only linked as a guide to the eye.

File Name : figure s9.tif

Caption : thermal gravimetric curves of the scss samples after (a) 7 h and (b) 14 h implantation times. 

File Name : figure s10.tif

Caption : (a) decomposition temperature and (b) fwhm of the decomposition temperatures after 7h and 14h implantation times.  the points are only linked as a guide to the eye.

File Name : figure s11.tif

Caption : n2-adsorption/desorption isotherms of the samples after (a) 7 h and (b) 14 h implantation times. 

File Name : figure s12.tif

Caption : isotherm curves of the scs-n+ samples at different temperatures after (a) 7 h and (b) 14 h implantation times. 

File Name : figure s13.tif

Caption : isotherm curves of the scs-b+ samples at different temperatures after 7 h and 14 h implantation times: (a) 2k, (b) 20k, (c) 40k, and (d) 100k. 

File Name : figure s14.tif

Caption : isofield curves vs temperature of the scs-n+ samples at different field strengths after (a) 7 h and (b) 14 h implantation times. 

File Name : figure s15.tif

Caption : isofield curves vs temperature of the scs-b+ samples at different field strengths after (a) 7 h and (b) 14 h implantation times. 
